# Supplementary material for: Advanced Enzymology, Expression Profile and Immune Response of Clonorchis sinensis Hexokinase Show Its Application Potential for Prevention and Control of Clonorchiasis
Source: PLoS Negl Trop Dis. 2015 Mar 23;9(3):e0003641. doi: 10.1371/journal.pntd.0003641 (PMC4370448; doi:10.1371/journal.pntd.0003641)
Supplement: S1 Table — (XLS) [file pntd.0003641.s001.xls]

## Sheet: Sheet1
S1 Table. Acession numbers/ID numbers for genes and proteins mentioned in the text.
Genes/Proteins	Accession numbers/ID numbers
B. malayi HK	GenBank: AY341346.1
C. sinensis enolase	GenBank: HQ219728.1
C. sinensis phosphoglycerate kinase	GenBank: L47982.1
CsHK	GenBank: GAA52956.1
Haemonchus contortus HK	GenBank: AJ009635.1
hHK-IV	Protein Data Bank: 1V4S_A
Homo sapiens indoleamine-pyrrole 2,3 dioxygenase	GenBank: AY221100.1
PfHK	UniProtKB/Swiss-Prot: Q02155.1
rat HK-IV	UniProtKB/Swiss-Prot: P17712.2
rHK-In	Protein Data Bank: 1BG3_B
S. mansoni phosphoglycerate kinase	GenBank: L36833.1
SmHK	Protein Data Bank: 1BDG_A
TbHK1	GenBank: AJ345044.1
TgHK	GenBank: AB049736.1
yeast G6PD	UniProtKB/Swiss-Prot: P11412.4
yeast HK	GenBank: X92895.1
