# Supplementary material for: Advanced Enzymology, Expression Profile and Immune Response of Clonorchis sinensis Hexokinase Show Its Application Potential for Prevention and Control of Clonorchiasis
Source: PLoS Negl Trop Dis. 2015 Mar 23;9(3):e0003641. doi: 10.1371/journal.pntd.0003641 (PMC4370448; doi:10.1371/journal.pntd.0003641)
Supplement: S2 Table — (XLS) [file pntd.0003641.s002.xls]

## Sheet: Sheet1
S2 Table. Summarized kinetic parameters of rCsHK ﬁtting the Hill equation.
Varied substate	Fixed substrate (3.0 mM)	Effector	Hill coefficients (h)	K0.5 (mM)	Vmax (umol/mg protein/min)	kcat (s-1)	kcat/K0.5 (s-1/mM)	Adj.R2	allosteric effect	mechanism (feature)
ATP	glucose	-	1.93508±0.27089	0.31537±0.02555	5.07442±0.19036	4.63876±0.17402	14.709	0.98675	Activation	homotropica
CTP	glucose	-	0.9876±0.1383	4.70575±0.71746	6.2906±0.86140	5.750531±0.78745	1.22202	0.99331	Inhibition	homotropic
GTP	glucose	-	1.3237±0.10597	1.39534±0.20402	3.29418±0.27449	3.011364±0.250924	2.15716	0.99707	Activation	homotropic
ITP	glucose	-	1.19128±0.10919	1.33535±0.25341	5.67788±0.55867	5.190415±0.510706	3.88693	0.99593	Activation	homotropic
TTP	glucose	-	1.15362±0.08201	2.3079±0.50362	6.06872±0.75698	5.5477±0.15908	2.40379	0.99803	Activation	homotropic
UTP	glucose	-	1.00776±0.1643	5.66797±0.82185	7.2234±0.55274	6.603247±0.50529	1.16501	0.99144	-	-
ATP	glucose	2 mM AMP	2.29786±0.46983	0.23187±0.02131	5.3058±0.18674	4.850279±0.170708	20.9181	0.96793	Activation	K+V+b
ATP	glucose	5 mM AMP	1.75235±0.1994	0.25503±0.01768	5.70369±0.15207	5.214009±0.139014	20.4447	0.98835	Activation	K+V+
ATP	glucose	2 mM PEP	2.24537±0.36024	0.25787±0.01912	6.18544±0.18265	5.654399±0.166969	21.9273	0.98139	Activation	K+V+
ATP	glucose	5 mM PEP	1.65296±0.23666	0.27669±0.02608	5.59832±0.20825	5.117686±0.190371	18.4961	0.9821	Activation	K+V+
ATP	glucose	10 mM PEP	1.59989±0.11448	0.24034±0.01151	5.86982±0.10492	4.850279±0.170708	20.9181	0.99508	Activation	K+V+
ATP	glucose	2 mM cirate	1.26746±0.24185	0.37198±0.07095	5.79181±0.45183	5.294564±0.413039	14.2335	0.97044	Inhibition	K-V+
ATP	glucose	5 mM cirate	2.21324±0.35138	0.22011±0.01649	5.4011±0.15028	4.937398±0.137378	22.4315	0.9796	Activation	K+V+
ATP	glucose	10 mM cirate	1.97284±0.21588	0.24104±0.01405	5.98413±0.13256	5.458772±1.22134	7.10824	0.98993	Activation	K+V+
ATP	glucose	0.5 uM EbSe	1.19307±0.10351	0.27435±0.02313	6.15895±0.19415	5.630184±0.177482	20.5219	0.99292	Activation	K+V+
ATP	glucose	5 uM EbSe	0.85183±0.04822	0.87714±0.013134	6.8893±0.3801	6.297831±0.347467	7.17996	0.99808	Inhibition	K-V+
ATP	glucose	25 uM EbSe	0.80086±0.05683	0.71647±0.13269	5.44103±0.34492	4.973899±0.315307	6.94223	0.99689	Inhibition	K-V+
ATP	glucose	100 uM EbSe	0.54084±0.07856	4.94805±0.12739	8.81468±0.27163	8.05791±0.24831	1.6285	0.99244	Inhibition	K-V+
glucose	ATP	-	2.0734±0.19246	0.1972±0.0095	4.49944±0.08307	4.11315±0.07594	20.8577	0.99305	Activation	homotropica
glucose	ATP	0.5 uM EbSe	1.181256±0.07411	0.18818±0.00454	5.62664±0.04601	5.143574±0.04206	27.3333	0.99831	Activation	K+V+
glucose	ATP	5 uM EbSe	0.96573±0.11603	0.8397±0.04437	4.67103±0.25496	4.270007±0.233071	5.08516	0.98744	Inhibition	K-V+
glucose	ATP	25 uM EbSe	0.89209±0.09452	0.21467±0.02872	4.87044±0.21483	4.452296±0.196386	20.7402	0.98948	Inhibition	K-V+
glucose	ATP	100 uM EbSe	0.56283±0.11894	0.76795±0.06655	5.97144±0.33605	5.458772±0.30720	7.10824	0.97892	Inhibition	K-V+
a form reference [17]. b K+: K-activation; K-: K-inhibition; V+: V-activation; V-: V-inhibition.
